# Supplementary material for: Evolution of C, D and S-Type Cystatins in Mammals: An Extensive Gene Duplication in Primates
Source: PLoS One. 2014 Oct 17;9(10):e109050. doi: 10.1371/journal.pone.0109050 (PMC4201479; doi:10.1371/journal.pone.0109050)
Supplement: Alignment S1 — Alignment used to conduct all the analysis. (FAS) [file pone.0109050.s002.fas]

>GallusgallusCST3
ATGGCG---GCAGCGGCGTGTAGTGCGGTGTGTGGAGCCATGGCAGGAGCTCGGGGTTGC
GTAGTGCTGCTGGCCGCGGCCCTAATGCTCGTCGGCGCTGTCCTGGGCAGCGAGGACCGC
TCCCGGCTCCTGGGGGCTCCAGTGCCTGTAGATGAG------------------------
---------------------AACGACGAGGGCTTGCAGCGGGCCCTGCAGTTCGCCATG
GCCGAGTACAACAGGGCC---AGCAACGATAAGTACTCCAGCCGGGTGGTGCGGGTCATC
---------AGCGCCAAGCGGCAGCTCGTGTCTGGAATCAAGTACATCCTGCAGGTTGAG
ATTGGTCGGACAACTTGCCCCAAGTCATCAGGTGATCTCCAGAGCTGCGAATTCCACGAT
GAGCCAGAGATGGCTAAGTATACCACATGCACCTTTGTAGTGTACAGTATTCCTTGGCTA
AACCAAATTAAACTGCTGGAAAGCAAGTGC------CAGTAA
>ColumbaliviaCSTlike
ATGGCG---------------------------------------GGAGCGCGGGGGTTC
CTGGCGCTGCTGGCCGCGGCCCTGCTGCTCGCCGGCGCTGTGCTGGGCGCTGAGAACCGA
CCGCTCCCCGTGGGGGCCCCGGTGGATGTTGACAACGCCGAC------------------
---------------------AACGACGAGGGCCTGCAGCGGGCTCTGCGTTTCGCCATG
GCGGAGTACAACAAGGCC---AGCAACGACATGTACTCCAGCAGGGTGGTGCGGGTCATA
---------AGCGCTAAGAGGCAGATTGTGTCTGGAATCAAGTACATAATGAAAGTTGAG
ATTGGCCGGACAACTTGTCCAAAGCCAGCAGCTGATCTCCAGAGCTGTGCTTTCCACGAC
GCCCCGCAGATGGCTAAGCACACCGTTTGTGACTTCGTAGTTTACACTGTTCCTTGGCTA
AACCAAATCAAACTTCTGCGCAGTAGCTGC------CAGTAA
>MacacamulattaCST3
ATGGCAGGGCCTCTGCGCGCCCCGCTGCTCCTGCTGGCC------------ATCCTGGCC
GTGGCTCTGGCAGTGAGCCCCGCGGCCGGAGCGAGTCCCGGGAAGCCGCCGCGCCTAGTG
GGCGGCCCCATGGACGCCAGCGTG------------------------------------
---------------------GAGGAGGAGGGTGTGCGGCGTGCCCTGGACTTTGCCGTC
AGCGAGTACAACAAAGCC---AGCAACGACATGTACCACAGCCGCGCGCTGCAGGTGGTG
---------CGCGCCCGCAAGCAGATCGTAGCTGGGGTGAACTACTTCTTGGACGTGGAG
TTGGGCCGAACCACATGTACCAAGACCCAGCCCAACTTGGACAACTGCCCCTTCCATGAA
CAGCCACATCTGAAGAGGAAAGCATTCTGCTCTTTCCAGATCTACACTGTGCCTTGGCAG
GGCACAATGACCTTGTCGAAATCCACCTGTCAGGACGCCTAG
>HomosapiensCST3
ATGGCCGGGCCCCTGCGCGCCCCGCTGCTCCTGCTGGCC------------ATCCTGGCC
GTGGCCCTGGCCGTGAGCCCCGCGGCCGGCTCCAGTCCCGGCAAGCCGCCGCGCCTGGTG
GGAGGCCCCATGGACGCCAGCGTG------------------------------------
---------------------GAGGAGGAGGGTGTGCGGCGTGCACTGGACTTTGCCGTC
GGCGAGTACAACAAAGCC---AGCAACGACATGTACCACAGCCGCGCGCTGCAGGTGGTG
---------CGCGCCCGCAAGCAGATCGTAGCTGGGGTGAACTACTTCTTGGACGTGGAG
CTGGGCCGAACCACGTGTACCAAGACCCAGCCCAACTTGGACAACTGCCCCTTCCATGAC
CAGCCACATCTGAAAAGGAAAGCATTCTGCTCTTTCCAGATCTACGCTGTGCCTTGGCAG
GGCACAATGACCTTGTCGAAATCCACCTGTCAGGACGCCTAG
>PongoabeliiCST3
ATGGCCGGGCCCCTGCGCGCCCCGCTGCTCCTGCTGGCC------------ATCCTGGCC
GTGGCCCTAGCCGTGAGCCCCGCGGCCGGCTCCAGTCCCGGGAAGCCGCCGCGCCTGGTG
GGCGGCCCCATGGACGCCAGCGTG------------------------------------
---------------------GAGGAGGAGGGTGTGCGGCGTGCACTGGACTTTGCCGTC
GGCGAGTACAACAAAGCC---AGCAACGACATGTACCACAGCCGCGCGCTGCAGGTGGTG
---------CGCGCCCGCAAGCAGATCGTAGCTGGGGTGAACTACTTCTTGGACGTGGAG
TTGGGCCGAACCACATGTACCAAGACCCAGCCCAACTTGGACAACTGCCCCTTCCATGAC
CAGCCACATCTGAAAAGGAAAGCATTCTGCTCTTTCCAGATCTACGCTGTGCCTTGGCAG
GGCACAATGACCTTGTCGAAATCCACCTGTCAGGACGCCTAG
>NomascusleucogenysCST3
ATGGCCGGGCCCCTGCGCGCCCCGCTGCTCCTGCTGGCC------------ATCCTGGCC
GTGGCCCTGGCCGTGAGCCCCGCGGCCGGCGCCAGTCCCGGGAAGCCGCCGCGCCTGGTG
GGCGGGCCCATGGACGCCAGCGTG------------------------------------
---------------------GAGGAGGAGGGTGTGCGTCGTGCACTGGACTTTGCCGTC
AGCGAGTACAACAGAGCC---AGCAACGACATGTACCACAGCCGCGCGCTGCAGGTGGTG
---------CGCGCCCGCAAGCAGATCGTAGCTGGGGTGAACTACTTCTTGGACGTGGAG
TTGGGCCGAACCACATGTACCAAGACCCAGCCCAACTTGGACAACTGCCCCCTCCATGAC
CAGCCACATCTGAAAAGGAAAGCATTCTGCTCTTTCCAGATCTACGCTGTGCCTTGGCAG
GGCACAATGACCTTGTCGAAATCCACCTGTCAGGATGCCTAG
>BostaurusCST3
ATGGTGGGCTCCCCGCGCGCCCCACTGCTCCTGCTGGCATCCCTGATCGTCGCCCTGGCC
CTGGCCCTGGCCGTGAGCCCCGCGGCAGCGCAGGGCCCTAGGAAG---GGTCGCCTGCTG
GGCGGCCTGATGGAGGCGGACGTC------------------------------------
---------------------AATGAGGAGGGCGTGCAGGAGGCGCTGTCCTTTGCGGTC
AGCGAGTTCAACAAGCGG---AGCAACGACGCTTACCAGAGCCGCGTGGTGCGCGTGGTG
---------CGCGCCCGCAAGCAGGTCGTGTCAGGGATGAACTATTTCTTGGACGTGGAG
CTTGGCCGGACTACATGTACCAAGTCCCAGGCCAACTTAGACAGCTGTCCCTTCCATAAC
CAGCCGCACCTGAAGAGGGAAAAGCTGTGCTCCTTCCAGGTTTACGTCGTCCCATGGATG
AACACCATCAACCTGGTGAAGTTTAGCTGCCAGGAT---TAA
>OvisariesCST3
ATGGTGGGCTCCCCGCGCGCCCCGCTGCTCCTGCTGGCCGCCCTGATCGTCTCCCTGGCC
CTGGCCTTGAGC------CCTGTGGCCGCGCAGGGCCCTAGAAAG---GGTCGCCTGCTG
GGCGGCCTGATGGAGGCGGACGTC------------------------------------
---------------------AACGAGGAGGGCGTGCAGGAGGCGCTGTCCTTTGCGGTC
AGCGAGTTCAACAAGCGA---AGCAACGACGCTTACCAGAGCCGCGCGATGCGCGTGGTG
---------CGCGCCCGCAAGCAGGTTGTGTCGGGGATGAACTACTTCTTGGACGTGAAG
CTTGGCCGGACTACATGTACCAAGTCCCAGACCAACTTAGACAGCTGTCCCTTCCATGAC
CAGCCGCACCTGAAGAGGGAAAAGCTGTGCTCCTTCCAGGTTTACGTCGTCCCGTGGATG
AACACCATCAACCTGGTGAAGTTTAGCTGCCAGGAT---TAA
>SusscrofaCST3
ATGGCCGGGTCCCCGCGCTCCCCGCTGCTCCTGCTGGCCGCCCTG------GCCCTGGCC
CTCGCCCTGGCCGTGAGCCCCGCGGCCGGACAGGGCCACAAG------GGCCGCCTGGTG
GGCGGCCTAATAGACGCGGATGTC------------------------------------
---------------------AACGAGGAGGGCGTGCAGCAGGCGCTGTCCTTTGCCCTC
AGCGAGTACAACAAAGCG---AGCAATGACGCCTACCACGGCCGCGTGCTGCGCGTGCTG
---------CGCGTCCGCAAGCAGGTCGTGGCGGGGATGAACTACTTCTTGGAAGTGGAG
ATTGGCCGAACCACGTGCACCAAGTCCCAGGCCAACCTGGACAACTGTCCCTTCCCCAAC
CAGCCGGACCTGCAGAAGAAAACGCTGTGCTCCTTCCAAGTTTACACCGTCCCCTGGAAG
GGCACCACCTCCCTGGTGAAGTCCAGCTGTCGCGATGAATAG
>MusmusculusCST3
ATGGCCAGCCCGCTGCGCTCCTTGCTGTTCCTGCTGGCC---------------------
---GTCCTGGCCGTGGCCTGGGCGGCGACCCCAAAACAAGGC------CCGCGAATGTTG
GGAGCCCCGGAGGAGGCAGATGCC------------------------------------
---------------------AATGAGGAAGGCGTGCGGCGAGCGTTGGACTTCGCTGTG
AGCGAGTACAACAAGGGC---AGCAACGATGCGTACCACAGCCGCGCCATACAGGTGGTG
---------AGAGCTCGTAAGCAGCTCGTGGCTGGAGTGAACTATTTTTTGGATGTGGAG
ATGGGCCGAACTACATGTACCAAGTCCCAGACAAATTTGACTGACTGTCCTTTCCATGAC
CAGCCCCATCTGATGAGGAAGGCACTCTGCTCCTTCCAGATCTACAGCGTGCCCTGGAAA
GGCACACACTCCCTGACAAAATTCAGCTGCAAAAATGCCTAA
>RattusnorvegicusCST3
ATGGCCAGCCCGCTGCGCTCCTTGATGCTACTGCTGGCC---------------------
---GTCCTGGCCGTGGCCTGGGCCGGAACCTCCAGGCCACCC------CCGCGATTGTTG
GGAGCTCCGCAGGAGGCAGATGCC------------------------------------
---------------------AGCGAGGAGGGCGTGCAGCGAGCGTTGGACTTCGCCGTA
AGCGAGTACAACAAGGGC---AGCAACGATGCGTACCACAGCCGCGCCATACAGGTGGTG
---------AGAGCTCGTAAGCAGCTTGTGGCTGGAATAAACTATTATTTGGATGTGGAG
ATGGGCCGAACTACATGTACCAAGTCCCAGACAAATTTGACTAACTGTCCTTTCCACGAC
CAGCCCCATCTGATGAGGAAGGCACTCTGCTCCTTCCAGATCTACAGCGTGCCCTGGAAA
GGCACACACACCCTGACAAAATCCAGCTGCAAAAATGCCTAA
>OryctolaguscuniculusCST3
ATGGCGAGGTCCCTGGGTGTTCCGTTGCTGCTGCTGGCCGCCCTG------GTTGTGGCC
CTCGCCCTGGCCGTGAGCCCCGCGGCCGGCGCCAGGACGAGGCAGTCGCCGCGCCTGCTG
GGCGGCCTGGAGGACGTCGACGCC------------------------------------
---------------------CAAGAGAAGGACGTGCAGCGCGCCCTGGGCTTCGCGGAG
AGCGAGTACAACAAGGGC---AGCAACGACAGGTACCACAGCCGCGCGCTGCAGGTGGTG
---------CGCGCTCGCAGGCAGATCGTAAGTGGCGTGAAATACTACTTGGACGTGCTG
ATAGGCCGGACCACGTGCACTAAGACGCAGACCAACTTGGCCAACTGTCCTTTCCACGAC
CAGCCGGACCTGCAGAGGAAGATGCTCTGCTCCTTCGAGATCTACAGCGTGCCCTGGCTG
AATAAAATCTCCCTGCTGAAATCCGACTGCCAGAATGCCTAG
>LoxodontaafricanaCST3like
ATGGCCGCGCCCCTGCGCGCCCCGCTCTTCCTGTTGGCCGCCCTGGCCCTGGCCGTGATG
CTGAGCTCGGCGGGCGCCGCGAGC------------CCCGCCAGGCCCCCGCGCCTGCTG
GGCGGCATCATGGACGCAGACGAG------------------------------------
---------------------AACGAGGAGGGCGTGCAGCGCGCCCTGGACTTCGCCATC
AGCGAGTACAACAAGGCG---AGCAACGACAAGTTCCACAGCCGCGTGGTGCAGGTGGTG
---------CGCGCCCGCAAGCAGATCGTGTCTGGGGTGAACTACTTCCTGGATGTGGAG
ATTGGACGAACCACATGTACCAAGTCCCAGCCCAACTTGGCCAACTGTCCCTTCCATGAC
CAGCCACAACTGAAGAAGAAAGCCCTCTGCTCTTTCCAGATATATACTGTTCCTTGGCTG
GGCACAACCTCCCTGACGAAATCCAGCTGCCAGGACGCATAG
>EchinopstelfairiCST3like
ATGGCCGCGCTTCTGCGTGCCCCGCTGTTTGTGCTGGGGGCTCTGGCCCTGGCCGGGATG
CTGAGCTCCGGCGGCGCCGCGAGC------------CCAGCCAGGCCCCCGCGCCTGTTG
GGGGGCCTCCTGGAGGCCGACGCG------------------------------------
---------------------AACGAGGAGGGCGTACAGCGCGCGCTGGATTTTGCCGTC
AGCGAGTACAACAAGGCG---AGCAACGACAAGTTTCACCACCGCGTAGTGCGGTTGAAG
---------GGCGCTCGGAAACAGCTCGTGTCTGGAGTGAATTACTTCTTAGATGTGGAG
CTTGGACGAACCACATGTACCAAGTCCCAGCCAAATTTGACTACCTGCCCCTTCCATGAC
CAGCCACACCTGAAGAAGAGAGTCCTCTGCTCTTTCCAGGTATACACTGTTCCTTGGATG
AATTCAACCTCCTTGACAAAATCCAGTTGCCAGAACGCATAG
>FeliscatusCST3
ATGGCCGGGTCCTTGCGCACCCCGCTGCTCCTGCTAGCCGCTGTGGCCCTGACTCTGGCC
CTGGCTATGAGTCCCGGGACCGGC---------AGGAGAAACAACAAGTCTGCGCTGGTG
GGCGCCCCGTTGGATGCCGACGTC------------------------------------
---------------------AACGAGGAGGGCGTGCAGCAGGCGCTGAACTTCGCCCTC
AGCGAGTACAACAAGGCG---AGCAACGACGCGTACCACAGCCGTGCGATGCGGGTAGTG
---------CGTGCCCGAAAGCAGGTCGTGGCTGGGATGAACTACTTCTTGGACGTGGAG
ATTGGACGAACCAGATGTACCAAGTCCCAGCCCAACTTGGACACCTGTCCCTTTCATGAC
CAGCCGCACCTGATGAGGAAAACGCTCTGCTCTTTCCAGATATACACTGTACCCTGGATG
GGCAAGACATCCCTGGTGAAATCCAGCTGCCAGGATGCATAG
>CanislfamiliarisCST3like
ATGGCCGGGCCCCCGCGCTCCCCGCCGCTCCTGCTGGCCGCCCTGGCCCTCGCCCTGGCC
CTCGCCCTGGCCCTGGCCGCGGCCGCGAGCCCCGGGGCCGGCCGGAGAGGCAGCAGGCCC
GGCGCGGTGGGCGGCGCGGTGGACGCGGACGTC---------------------------
---------------------GGGGAGGAGGGCGTGCAGCAGGCGCTGGACTTCGCCGTG
CGCGAGTACAACCGGGCG---AGCAACGACGCCTACCACAGCCGCGCCCTGCGAGTGCTG
---------CGCGCCCGCAAGCAGGTTGTGTCTGGGATGAACTACTTCTTGGAGGTGGAG
ATTGGACGAACGAGATGTACCAAGTCCCAGCCCAACTTGGACAACTGTCCCTTTCATGAC
CAGCCACACCTGATGAGGAAAACGCTCTGCTCTTTCCAGATATATACTGTCCCCTGGCTG
GGCAAGACCTCCTTGGTGAAGTCCAGCTGCCAGGATGTATAG
>CaviaporcellusCST3like
ATGGCT---------CGCACCGCGCTCCTGCTGGCCGCTGCCCTG------GTCGCCATG
CTGTCGCTGGCTCTGGCCGCGGAGCCGGTGAAACGCCCGCGC------------CTGCTG
GGCGGCCCGGAGGAGGCGGACGTG------------------------------------
---------------------CGCGAGGAGGGCGTGCGGCGCGCGTTGGACTTCGCGCTC
AGCGAGTACAACAAGGCC---AGCAACGACCGCTTCCACAGCCGTGCGCGACAGGTGCTG
---------CGCGCCCGCAAGCAGCTGGTGGCCGGCGTGAACTACTTCCTGGAAGTGGAG
ATTGGCAGAACCACCTGCACCAAGTCCCAGCCCAACCTGGCTGACTGTCCGTTCCACGAA
GAGCCGCACCTGAAGAGGAACTCGGTCTGCTCTTTCCAGATCTACACCGTACCATGGGAG
GGCAAAATCTCCCTCACCAAGTCCAGCTGTCGCGATGCCTAG
>CallithrixjacchusCST3
ATGGCCGGGCCCCTGCGCGACCCGCTGCTCCTGCTGGCC------------GTCCTGGCC
TTGGCCCTGGCGGTGAGCCCCGCGGCTGGCACGAGCCCCGGGAGGCAGCCGCGCCTGTTG
GGCGGCCCCATGGACGCCAGCGTG------------------------------------
---------------------GAGGAGGAGGGCGTCCGGCGCGCGCTGGACTTCGCCGTC
AGCGAGTACAACAAGGCC---AGCAACGACAGGTACCACAGCCGCGCGCTGCAGGTGGTG
---------CGCGCCCGCAAGCAGATCGTAGCCGGGGTGAACTACTTCTTGGACGTGGAG
ATGGGCCGAACCACATGTACCAAGGACCAGCCCAACTTGGACAACTGTCCCTTCCACGAG
CAGCCACATCTGAAGAGGAAAGCGTTCTGCTCTTTCCAGATCTACAGTGTGCCTTGGCAG
GGCCTAATGACCTTGTCGAAATCCAGCTGTCAGAATGCCTAG
>SaimiriboliviensisCST3
ATGGCCGGGCCCCTGCGCTCCCCGCTGTTCCTGCTGGCC------------ATCCTGGCC
GTGGCCCTGGCCTTGAGCCCCGCGGCCGGCGCGAGCCCCGGGAGGACTCCGCGCCTGTTG
GGCGGCCCCATGGACGCCAGCGTG------------------------------------
---------------------GAGGAGGAGGGCGTGCGGCGCGCGCTGGACTTCGCCGTC
AGCGAGTACAACAAGGCC---AGCAACGACATGTACCACAGCCGCGCGCTGCAGGTGGTG
---------CGCGCCCGCAAGCAGATCGTAGCCGGGGTGAACTACTTCTTGGACGTGGAG
ATGGGCCGAACCACATGTACCAAGAACCAGCCCAACTTGGACAACTGTCCCTTCCATGAG
CAGCCACATCTGAAGAGGAAAGCATTCTGCTCTTTCCAGATCTACAGTGTGCCTTGGCAG
GGCATAATGACCTTGTCGAAATCCAACTGTCAGAACGCCTAG
>PapioanubisCST3
ATGGCAGGGCCTCTGCGCGCCCCGCTGCTCCTGCTGGCC------------ATCCTAGCC
GTGGCTCTGGCAGTGAGCCCCGCGGCCGGAGCGAGTCCCGGGAAGCCGCCGCGCCTAGTG
GGCGGCCCCATGGACGCCAGCGTG------------------------------------
---------------------GAGGAGGAGGGTGTGCGGCGTGCCCTGGACTTTGCCGTC
AGCGAGTACAACAAAGCC---AGCAACGACATGTACCACAGCCGCGCGCTGCAGGTCGTG
---------CGCGCCCGCAAGCAGATCGTAGCTGGGGTGAACTACTTCTTGGACGTGGAG
TTGGGCCGAACCACATGTACCAAGACCCAGCCCAACTTGGACAACTGCCCCTTCCATGAA
CAGCCACATCTGAAGAGGAAAGCATTCTGCTCTTTCCAGATCTACACTGTGCCTTGGCAG
GGCACAATGACCTTGTCGAAATCCACCTGTCAGGATGCCTAG
>PanpaniscusCSt5
ATGACATGGCCCATGCACACCCCACTGCTGCTGCTGACT------------GCCTTGATG
GTGGCCGTGGCCGGGAGTGCCTCGGCCCAATCTAGG------------ACCTTGGCAGGT
GGCATCCATGCCGCAGACCTC---------------------------------------
---------------------AATGACAAGAGTGTGCAGCGTGCCCTGGACTTTGCCATC
AGCGAGTACAACAAGGTCATTAGTAAGGATGAGTACTACAGCCGCCCTCTGCAGGTGATG
---------GCTGCCTACCAGCAGATCGTGGGTGGGGTGAACTACTACTTCAATGTGAAG
TTCGGTCGAACCACATGCACCAAGTCCCAGCCCAACTTGGACAACTGTCCCTTCAATGAC
CAGCCAAAACTGAAAGAGGAAGAGTTCTGCTCTTTCCAGATCAATGAAGTTCCCTGGGAG
GATAAAATTTCCATTCTGAACTACAAGTGCCGGAAAGTCTAG
>HomosapiensCST5
ATGATGTGGCCCATGCACACCCCACTGCTGCTGCTGACT------------GCCTTGATG
GTGGCCGTGGCCGGGAGTGCCTCGGCCCAATCTAGG------------ACCTTGGCAGGT
GGCATCCATGCCACAGACCTC---------------------------------------
---------------------AATGACAAGAGTGTGCAGTGTGCCCTGGACTTTGCCATC
AGCGAGTACAACAAGGTCATTAATAAGGATGAGTACTACAGCCGCCCTCTGCAGGTGATG
---------GCTGCCTACCAGCAGATCGTGGGTGGGGTGAACTACTACTTCAATGTGAAG
TTCGGTCGAACCACATGCACCAAGTCCCAGCCCAACTTGGACAACTGTCCCTTCAATGAC
CAGCCAAAACTGAAAGAGGAAGAGTTCTGCTCTTTCCAGATCAATGAAGTTCCCTGGGAG
GATAAAATTTCCATTCTGAACTACAAGTGCCGGAAAGTCTAG
>SaimiriboliviensisCST5
ATGGCCTGGCCCCTGAACACCCCACTGCTGCTGCTGACT------------GCCTTGATG
ATGGCCGTGGCTGGGAGTGCCTCAGCCCAAGCTGGG---------ATGGCCGTGTTAGGT
GGCGTCCATGCAGCAGACCTC---------------------------------------
---------------------AATGACAAGAGTGTGCAGCGTGCCCTGGACTTCGCCATT
AGCGAATACAACAAGGAC---AGTCAGGATGAGTACTACAGCCGCCCCCGTCAGGTGATG
---------GCTGCCGAAAAGCAGATCGTGGGTGGGATGAACTATTTCTTCAATGTGAAG
TTTGCTAGAACTACATGCACCAAGTCCCAGCCCAACTTGGACAACTGTCCCTTCAATGAC
CAGCCAGAACTGAAAGAG---GAGTTCTGCTCTTTCCAGATCTACGAAGTTCCTTGGGAG
GATAAAATTTCCATGGTGAGCTACAAGTGCCGAAAAGGCTaG
>GorillagorillaCST5
ATGACCTGGCCCATGCACACCTCACTGCTGCTGCTGACT------------GCCTTGATG
GTGGCCGTGGCCGGGAGTGCCTCGGCCCAATCTAGG------------ACCTTGGCAGGT
GGCATCCATGCCGCAGACCTC---------------------------------------
---------------------AATGACAAGAGTGTGCAGCGTGCCCTGGACTTCGCCATC
AGCGAGTACAACAAGGACATTAGTAAGGATGAGTACTACAGCCGCCCTCTGCAGGTGATG
---------GCTGCCTACCAGCAGATCGTGGGTGGGGTGAACTACTACTTCAATGTGAAG
TTCGGTCGAACCACATGCACAAAGTCCCAGCCCAACTTGGACAACTGTCCCTTCAATGAC
CAGCCAAAACTGAAAGAGGAAGAGTTCTGCTCTTTCCAGATCAATGAAGTTCCCTGGGAG
GATAAAATTTCCATTCTGAACTACAAGTGCCGGAAAGTCTAG
>CallithrixjacchusCST5
ATGGCCTGGCCCCTGAACACCCCACTGCTGCTGCTGACT------------GCCTTGATG
ATGACTCTGGCCGGGAGTGCCTCAGCCCAATCTGGG---------ATGACCCTGTTAGGT
GGCATCCATGCAGCAGACCTC---------------------------------------
---------------------AATGACAAGAGTGTACAGCGTGCCCTGAACTTTGCCATC
AGCGAATACAACAAGGAC---AGTAAGGATGAGTACTACAGCCGCCCCCGGCAGGTGATG
---------GCTGCCCAAAAGCAGATCGTGGGTGGGGTGAACTATTTCTTCAATGTGAAG
TTCGCTAGAACCACATGCACCAAGTCCCAGCCCAACTTGGACAACTGTCCCTTCAATGAC
CAGCCGGAACTGAAAGAGGAAGAGTTCTGCTCTTTCCAGATCTACGAAGTTCCACGGGAG
GATAAAATTTCCATGGTGAACTACAAGTGCCGAAAAGTCTAG
>MacacamulatttaCST5
ATGGCCTGGCCTATGCGTGCCCTACTGCTGCTGCTGACT------------GCCTTGATG
GTGGTCCTGGCCAGGAGTGCCTCGGCCCAATCTAGG---------AAGACCTCGTCAGGC
GACATCCATGCTGCAGACCTC---------------------------------------
---------------------AATGACAAGAGTGTGCAGCGCGTCCTGAACTTCACCATC
AGAGAGTATAATAAGGACATCAGTAAGGATGAGTACTACAGCCGTCCCCTGCAGGTGATG
---------GCTGCCTACCAGCAGGTCGTGGGTGGGGTGAACTACTACTTTAATGTGAAG
TTTGGTCGAACCACATGCACCAAGTCCCAACCCAACTTGGACAACTGCCCCTTCAATGAC
CAGCCAGAACTGAAAGAGGAAGAGTTCTGCTCTTTCCAGATCAATGAAGTTTCCCAGGAG
AATAAAATTTCCATTCTGAACTACAAGTGCCGGAAAGTCTAG
>NomascusleucogenysCST5
ATGACCTGGCCCATGTACACCCCACTGCTGCTGCTGACT------------GCCTTGATG
GTGGCCGTGGCCGGGAGTGCCTCGACCCAATCTAGG------------AACTTGGTGGGT
GGCGTCCATGCCGCAGACCTC---------------------------------------
---------------------AATGACAAGAGTGTGCAGCGTGCCCTAGACTTCACCATC
AGCGAGTACAACAAGGACATTAGTAAGGATGAGTACTACAGCCGCCCTCTGCAGGTGATG
---------GCTGCCTACCAGCAGATCGTGGATGGGGTGAACTACTACTTCAATGTGAAG
TTCGGTCGAACCATATGCACCAAGTCCCAGTCCAACTTGGACAACTGTCCCTTCAATGAC
CAGCCAAAACTGAAAGAGGAAGAGTTCTGCTCTTTCGAGATCAACGAAGTTCCCAAGGAG
GATAAAATTTCCATTCTGAACTACAAGTGCCGGAAAGTCTAG
>PapioanubisCST5
ATGGCCTGGCCTATGCGTGCCCCACTGCTGCTGCTGACT------------GCCTTGATG
GTGGTCCTGGCCAGGAGTGCCTCGGCCCAATCTAGG---------AAGACCTCGTCAGGC
GACATCCATGCTGCAGACCTC---------------------------------------
---------------------AATGACAAGAGTGTGCAGCGCGTCCTGAACTTCACCATC
AGAGAGTATAATAAGGACATCAGTAAGGATGAGTACTACAGCCGTCCCCTGCAGGTGATG
---------GCTGCCTACCAGCAGGTCGTGGGTGGGGTGAACTACTACTTCAATGTGAAG
TTTGGTCGAACCACATGCACCAAGTCCCAGCCCAACTTGGACAACTGCCCCTTCAATGAC
CAGCCAGAACTGAAAGAGGAAGAGTTCTGCTCTTTCCAGATCAATGAAGTTTCCCAGGAG
AATAAAATTTCCATTCTGAACTACAAGTGCCGGAAAGTCTAG
>HomosapiensCST1
ATGGCCCAGTATCTGAGTACCCTGCTGCTCCTGCTGGCC------------ACCCTAGCT
GTGGCCCTGGCCTGGAGCCCCAAGGAGGAGGATAGG------------ATAATCCCGGGT
GGCATCTATAACGCAGACCTC---------------------------------------
---------------------AATGATGAGTGGGTACAGCGTGCCCTTCACTTCGCCATC
AGCGAGTATAACAAGGCC---ACCAAAGATGACTACTACAGACGTCCGCTGCGGGTACTA
---------AGAGCCAGGCAACAGACCGTTGGGGGGGTGAATTACTTCTTCGACGTAGAG
GTGGGCCGCACCATATGTACCAAGTCCCAGCCCAACTTGGACACCTGTGCCTTCCATGAA
CAGCCAGAACTGCAGAAGAAACAGTTGTGCTCTTTCGAGATCTACGAAGTTCCCTGGGAG
AACAGAAGGTCCCTGGTGAAATCCAGGTGTCAAGAATCCTAG
>GorillagorillaCST1like
ATGGCCCGGCATCTGAGTACCCTGCTGCTCCTGCTGGCC------------ACCCTAGCT
GTGGCCCTGGCCTGGAGCCCCAAGGAGGAGGATAGG------------ATAATCCTGGGT
GGCATCTATGACGCAGACCTC---------------------------------------
---------------------AATGATGAGTGGGTACAGCGTGCCCTTCACTTCGCCATC
AGCGAGTATAACAAGGCC---ACCAAAGATGACTACTACAGACGTCCGCTGCGGGTACTA
---------AGAGCCAGGCAACAGACCGTGGGCGGGGTGAATTACTTCTTCGACGTAGAG
GTGGGCCGAACCATATGTACCAAGTCCCAGCTCAACTTGGACACCTGTGCCTTCCATGAA
CAGCCAGAACTGCAGAAGAAACAGTTGTGCTCTTTCGAGATCTACGAAGTTCCCTGGGAG
AACAGAAGGTCCCTGGTGAAATCCAGGTGTCAAGAAGCCTAG
>MacacamulattaCST1CST2
ATGGCCCAGCCCCTGTGCACCCTGCTGCTCCTGCTGGCC------------GCCCTGGCT
GGGGCCCAGGCCTGGAGCCCCAAGGAGGAAGATAGG------------GTGATCCCAGGT
GGCATCTATGACGCAGACCTC---------------------------------------
---------------------AATGATGATGAAGTACAGCATGCCCTTCACTTCGCCATC
AGCGAGTACAACAAGGCC---ACCGAAGATGAGTACTACAGACGCCCACTGCGGGTGCTG
---------CGAGCCAGAGAGCAGGTCGTGGCCGGAATGAATTACTTCCTTGATGTAGAG
TTGGGCCGAACCACATGTACCAAGTCCCAGCCCAACTTGGACACCTGTGCCTTCCATGAA
CAGCCAGAACTGCAGAAGAAACAGTTGTGCTCTTTCCAGATCTATGAAGTTCCCTGGGAG
GACAGAATGTCCCTGGTGAATTCCAGGTGTCAAGAAGCCTAG
>NomascusleucogenysCST1
ATGGCCCAGCCCCTCTGCACCCTTCTGCTCCTGCTGGCC------------ACCCTGGCT
GGGGCCCTGGCCTGGAGCCCCGAGGAGGAGGATAGG------------ATAATCGGGGGA
GGCATCTATGATGCAGACCTG---------------------------------------
---------------------GATGATGAGTGGGTACAGCGTGCCCTTCACTTCGCCATC
AGCGAGTACAACAAGGCC---ACCGAAGATGAGTATTACAGACGCCCACTGCGAGTGCTG
---------AAAGCCAGGGAGCAGACCGTGGCCGGGACAAATTACTTCTTTGACATAGAA
GTGGGCCGAACCGTATGTACTAAGTCCCAGCCCAACTTGGACACTTGTGCCTTCCACGAA
CAGCCAGAACTGCAGAAGAAACAGTTGTGCTCTTTCCAGATCTATGAAGTTCCCTGGGAG
AACAGAAGGTCCCTGGTGAAATCCAGGTGTCAAGAAAACTAG
>PantroglodytesCST1
ATGGCCCGGCATCTGAGTACCCTACTGCTCCTGCTGGCC------------ACCGTAGCT
GTGGCCCGGGCCTGGAGCCCCAAGGAGGAGGATAGG------------ATAATCCCGGGT
GGCATCTATAACGCAGACCTC---------------------------------------
---------------------AATGATGAGTGGGTACAGCGTGCCCTTCACTTCGCCATC
AGCGAGTATAACAAGGCC---ACCAAAGATGACTACTACAGACGTCCGCTGCGGGTACTA
---------AGAGCTAGGCAACAGACCGTGGAGGGGGTGAATTTCTTCTTCGACGTAGAG
GTGGGCCGAACCATATGTACCAAGTCCCAGCCCAACTTGGACACCTGTGCCTTCCATGAA
CAGCCAGAACTGCAGAAGAAACAGTTGTGCTCTTTCGAGATCTACGAAGTTCCCTGGGAG
GACAGAAGGTCCCTGGTGAAATCCAGGTGTCAAGAATCCTAG
>Pan paniscusCST1
ATGGCCCAGCATCTGAGTACCCTACTGCTCCTGCTGGCC------------ACCCTAGCT
GTGGCCCTGGCCTGGAGCCCCAAGGAGGAGGATAGG------------ATAATCCCGGGT
GGCATCTATAACGCAGACCTC---------------------------------------
---------------------AATGATGAGTGGGTACAGCGTGCCCTTCACTTCGCCATC
AGCGAGTATAACAAGGCC---ACCAAAGATGACTACTACAGACGTCCGCTGCGGGTACTA
---------AGAGCCAGGCAACAGACTGTGGAGGGGGTGAATTACTTCTTCGACGTAGAG
GTGGGCCGAACCATATGTACCAAGTCCCAGCCCAACTTGGACACCTGTGCCTTCCATGAA
CAGCCAGAACTGCAGAAGAAACAGTTGTGCTCTTTTGAGATCTACGAAGTTCCCTGGGAG
GACAGAAGGTCCCTGGTGAAATCCAGGTGTCAAGAATCCTAG
>PongoabeliiCST2
ATGGCCTGGCCCCTGTGCACCCTGCTGCTCCTGCTGGCC------------ACCCAGGCT
GTGGCCCTGGCCTGGAGCCCCCAGGTGGAGGACAGG------------ATAATCGGGGGT
GGCATCTATGATGCAGACCTC---------------------------------------
---------------------AATGATGAGTGGGTACAGCGTGCCCTTCACTTCGCCATC
AACGAGTACAACAAGGCC---ACCGAAGATGAGTACTACAGACGCACGCTGCGAGTGCTG
---------CGAGCCAGGGAGCAGACCGTGGCCGGGACGAATTACTTCTTTGATGTAGAG
GTGGGCCGAACCATATGTACCAAGTCCCAGCCCAACTTGGACACCTGTGCCTTCCATGAA
CAGCCAGAACTGCAGAAGAAACAATTGTGCTCTTTTGAGATCTACGAAGTTCCCTGGGAG
AACATAAGGTCCCTGGTGAATTCCAGGTGTCAAGAAGCCTAA
>PongoabeliiCST1like2
ATGGCCCGGCCCCTGTGTACCCTGCTGCTCCTGCTGGCT------------ACTCTGGCT
GTGGCCCTGGCCTGGAGCCCTGAG---GAGGACAGG------------ATAATCACGGGT
GGCATCTTTAAAGCAGACCTC---------------------------------------
---------------------AATGATGAGGGTGTACAGCGTGCCCTTCACTTCGCCATC
AGCGAGTATAACAAAGCC---ACTGAAGATGACTACTACAGACGCCCGCTGCGGGTACTG
---------AGAGCCAGGCAACAGATCGTGGGCGGGGTGAATTACTTCTTCGACGTAGAG
GTGGGCCGAACCATATGTACCAAGTCCCAGCCCAACTTGGACACTTGTGCCTTCCATGAA
CAGCCAGAACTGCAGAAGAAACAGTTGTGCTCTTTCAAGATCCATGAAGTTGCCTGGGAG
GACAGAATATCCCTGGTGAATTCCAGGTGTCAAGAAGCCTAG
>PongoabeliiCST1like1
ATGGCCCGGCCCCTGTGTACCTTGCTGCTCCTGCTGGTT------------ACCCTGGCT
GTGGCCCTGTCCTGGAGCCCTGAG---GAGGACAGG------------ATAATCCCGGGT
GGCATCTATAAAGCAGACCTC---------------------------------------
---------------------AATGATGAGTGGGTACAGCGTGCCCTTGACTTCGCCATC
AGCGAGTATAACAAGGCC---AATGAAGATGACTACTACAGACGCCCGCTGCGGGTACTG
---------AGAGCCAGGCAACAGATCGTGGGCGGGGTGAATTACTTCTTCGACGTAGAG
GTGGGCCGAACCATATGTACCAAGTCCCAGCCCAACTTGGACACTTGTGCCTTCCATGAA
CAGCCAGAACTGCAGAAGAAACAGTTGTGCTCTTTCAAGATCCATGAAGTTGCCTGGGAG
GACAGAATATCCCTGGTGAATTCCAGGTGTCAAGAAGCCTAG
>PongoabeliiCST1like5
ATGGCCCGGCCCCTGTGTACCCTGCTGCTCCTGTTGGCC------------GCCCTGGCT
GGGGCCCTGGCCTGGAGCCCCGAGGAGGAGGATAGG------------ATAATCCTGCGT
GGCATCTATAACGCAGACCTC---------------------------------------
---------------------AGTGATGAGTGGGTACAGCGTGCCCTTCACTTTGCCATC
AGCGAGTATAACAAGGCC---ACCGAAGATGAGTACTATAGATGCCCGCTGCGGGTACTG
---------AGAGCCAGGCAGCAGACCGTGGCCAGGACAAATTACTTCTTCGACGTAGAG
GTGGGCCGAACCACATGTGCCAAATCCCAGCCCAACTTGGACACCTGTGCCTTCCATGAA
CAGCCAGAATTGCAGAAGAAACAGTTGTGCTCTTTCCAGATCTATGAAATTCCCTGGGAG
GACAAAAGGTCCCTGGTGAAATCCAGGTGTCAAGAAGCCTAG
>PongoabeliiCST1like3
ATGGCCTGGCCCCTGTGTACCCTGCTGCTCCTGCTGGCT------------GCCCTGGCT
GGGGCCCTGGCCTGGAGCCCCAAGGAGGAGGATAGG------------ATAATCCTGGGT
CGCGTCTATGACCCAGACATC---------------------------------------
---------------------AATGATGAGTGGGTACAGCGTGCCCTTCACTTTGCCATC
AGTGAGTACAACAAGGCG---ACCGAAGATGAGTACTACAGACGCCCGCTGCGGGTACTG
---------AGAGCCAGGCAGCAGATCGTGGCCAGGACGAATTACTTCTTCGACATAGAG
GTGGGCCGAACCATATGTACCAAGTCCCAGCCCAACTTGGACACTTGTGCCTTCCATGAA
CAGCCAGAACTGCAGAAGAAACAGTTGTGTTCTTTCACGATCTATGAAGTTCCCTGGAAT
AAAAGAAGGTCCCTTGTGAAATCCAGGTGTCAAGAAGCCTAG
>PongoabeliiCST1like4
ATGGCCTGGCCCCTGTGTACCCTGCTGCTCCTGCTGGCT------------GCCCTGGCT
GGGGCCCTGGCCTGGAGCCCCAAGGAGGAGGATAGG------------ATAATCCTGGGT
CGCATCTATGACGCAGACCTC---------------------------------------
---------------------AATGATGAGTGGGTACAGTGTGCCCTTCACTTTGCCGTC
AGTGAGTACAACAAGGCG---ACCGAAGATGAGTACTACAGACGCCCGCTGCGGGTACTG
---------AGAGCCAGGCAGCAGATCGTGGCTGGGACGAATTACTTCTTCGACATAGAG
ATGGGCCGAACCATATGTACCAAGTCCCAGCCCAACTTGGACACTTGTGCCTTCCATGAA
CAGCCAGAACTGCAGAAGAAACAGTTGTGTTCTTTCACGATCTGTGAAGTTCCCTGGAAT
AAAAGAAGGTCCCTGGTGAAATCCAGGTGTCAAGAAGCCTAG
>PantroglodytesCST2
ATGGCCTGGCCCCTGTGCACCCTGCTGCTCCTGCTGGCC------------GCCCAGGCT
GTGGCCCTGGCCTGGAGCCCCCAGGAGGAGGACAGG------------ATAATCGGGGGT
GGCATCTATGATGCAGACCTC---------------------------------------
---------------------AATGATGAGTGGGTACAGCGTGCCCTTCACTTTGCCATC
AGCGAGTATAACAAGGCC---ACTGAAGATGAGTACTACAGACGCCCGCTGCGGGTGCTA
---------CGAGCCAGGGAGCAGACCGTGGCCGGGATGAATTACTTCTTCGACGTAGAG
GTGGGCCGAACCATATGTACCAAGTCCCAGCCCAACTTGGACACCTGTGCCTTCCATGAA
CAGCCAGAACTGCAGAAGAAACAGTTGTGCTCTTTCGAGATCTACGAAGTTCCCTGGGAG
GACAGAATGTCCCTGGTGAATTCCAGGTGTCAAGAAGCCTAG
>HomosapiensCST4
ATGGCCCGGCCTCTGTGTACCCTGCTACTCCTGATGGCT------------ACCCTGGCT
GGGGCTCTGGCCTCGAGCTCCAAGGAGGAGAATAGG------------ATAATCCCAGGT
GGCATCTATGATGCAGACCTC---------------------------------------
---------------------AATGATGAGTGGGTACAGCGTGCCCTTCACTTCGCCATC
AGCGAGTACAACAAGGCC---ACCGAAGATGAGTACTACAGACGCCCGCTGCAGGTGCTG
---------CGAGCCAGGGAGCAGACCTTTGGGGGGGTGAATTACTTCTTCGACGTAGAG
GTGGGCCGCACCATATGTACCAAGTCCCAGCCCAACTTGGACACCTGTGCCTTCCATGAA
CAGCCAGAACTGCAGAAGAAACAGTTGTGCTCTTTCGAGATCTACGAAGTTCCCTGGGAG
GACAGAATGTCCCTGGTGAATTCCAGGTGTCAAGAAGCCTAG
>PapioanubisCST4like
ATGGCCCAGCCCCTGTGTACCCTGCTGCTCCTGCTGGCC------------GCCCTGGCT
AGGGCCCAGGCCTGGAGCCCGGAGGAGGAGGATAGG------------GTGATCCCAGGT
GGCATCTATGACGCAGACCTC---------------------------------------
---------------------AATGATGAGTGGGTACAGCGTGCCCTTCACTTCGCCATC
AGCGAGTACAACAAGGCC---ACCGAAGATGAGTACTACAGACGCCCACTGCGGGTGCTG
---------CGAGCCAGAGAGCAGGTCGTGGCCGGAATGAATTACTTCCTCGATGTAGAG
TTGGGCCGAACCACATGTACCAAGTCCCAGCCCAACTTGGACACCTGTGCCTTCCATGAA
CAGCCAGAACTGCAGAAGAAACAGCTGTGCTCCTTCGAGATCTATGAAGTTCCCTGGGAG
GACAGAATGTCCCTGGTGAATTCCAGGTGTCAAGAAGCCTAG
>PanpaniscusCST4like2
ATGGCCCGGCATCTGTGTACCCTGCTACTCCTGATGGCT------------ACCCTGGCT
GGGGCCCTGGCCTCGAGCTCCGAGGAGGAGGATAGG------------ATAATCTCGGGT
GGCATCTATGATGCAGACCTC---------------------------------------
---------------------AATGATGAGTGGGTACAGCGTGCCCTTCACTTTGCCATC
AGCGAGTATAACAAGGCC---ACCGAAGATGAGTACTACAGACGCCCGCTGCAGGTGCTG
---------CGAGCCAGGGAGCAGACCGTGGCCGGGACGAATTACTTCTTCGACGTAGAG
GTGGGCCGAACCATATGTACCAAGTCCCAGCCCAACTTGGACACCTGTGCCTTCCATGAA
CAGCCAGAACTGCAGAAGAAACAGCTGTGCTCTTTTGAGATCTACGAAGTTCCCTGGGAG
GACAGAAGGTCCCTGGTGAATTCCAGGTGTCAAGAAGCCTAG
>PanpaniscusCST4like1
ATGGCCTGGCCCCTGTGCACCCTGCTGCTCCTGCTGGCC------------GCCCAGGCT
GTGGCCCTGGCCTGGAGCCCCCAGGAGGAGGACAGG------------ATAATCGGGGGT
GGCATCTATGATGCAGACCTC---------------------------------------
---------------------AATGATGAGTGGGTACAGCGTGCCCTTCACTTCGCCATC
AGCGAGTATAACAAGGCC---ACTGAAGATGAGTACTACAGACGCCCGCTGCGGGTGCTA
---------CGAGCCAGGGAGCAGACCGTGGCCGGGATGAATTACTTCTTAGACGTAGAG
GTGGGCCGAACCATATGTACCAAGTCCCAGCCCAACTTGGACACCTGTGCCTTCCATGAA
CAGCCAGAACTGCAGAAGAAACAGTTGTGCTCTTTCGAGATCTACGAAGTTCCCTGGGAG
GACAGAATGTCCCTGGTGAATTCCAGGTGTCAAGAAGTCTAG
>PantroglodytesCST4
ATGGCCCGGCATCTGTGTACCCTGCTACTCCTGATGGCT------------ACCCTGGCT
GGGGCCCTGGCCTCGAGCTCCGAGGAGGAGGATAGG------------ATAATCTCGGGT
GGCATCTATGATGCAGACCTC---------------------------------------
---------------------AATGATGAGTGGGTACAGCGTGCCCTTCACTTTGCCATC
AGCGAGTATAACAAGGCC---ACCGAAGATGAGTACTACAGACGCCCGCTGCAGGTGCTG
---------CGAGCCAGGGAGCAGACCGTGGCCGGGACGAATTACTTCTTCGACGTAGAG
TTGGGCCGAACCATATGTACCAAGTCCCAGCCCAACTTGGACACCTGTGCCTTCCATGAA
CAGCCAGAACTGCAGAAGAAACAGTTGTGCTCTTTTGAGATCTACGAAGTTCCCTGGGAG
GACAGAAGGTCCCTGGTGAATTCCAGGTGTCAAGAAGCCTAG
>HomosapiensCST2
ATGGCCTGGCCCCTGTGCACCCTGCTGCTCCTGCTGGCC------------ACCCAGGCT
GTGGCCCTGGCCTGGAGCCCCCAGGAGGAGGACAGG------------ATAATCGAGGGT
GGCATCTATGATGCAGACCTC---------------------------------------
---------------------AATGATGAGCGGGTACAGCGTGCCCTTCACTTTGTCATC
AGCGAGTATAACAAGGCC---ACTGAAGATGAGTACTACAGACGCCTGCTGCGGGTGCTA
---------CGAGCCAGGGAGCAGATCGTGGGCGGGGTGAATTACTTCTTCGACATAGAG
GTGGGCCGAACCATATGTACCAAGTCCCAGCCCAACTTGGACACCTGTGCCTTCCATGAA
CAGCCAGAACTGCAGAAGAAACAGTTGTGCTCTTTCCAGATCTACGAAGTTCCCTGGGAG
GACAGAATGTCCCTGGTGAATTCCAGGTGTCAAGAAGCCTAG
>CallithrixjacchusCST4
ATGGCCCGGCCGCTGTGTATCCCGCTGCTCCTGCTGGCC------------ACCCTGCCT
GTGGCCCTGGCA------------GAGGAGGACAGG------------ATACCTCCGAGT
CCAAAGGAGGAGGATACGATACTTTTGAGCTCCCAGGAGGAGAATCAGAACTTTGCAGGT
GGCATCCATGATGCAGACCTCAGTGATGAGTGGGTACAGCGTGCCCTTCACTTCGCCATC
AGCAAGTACAATAAGGCC---ACCAAAGATGCGTACTACAGACGCCTGCTGCGGGTGCTG
---------CGAGCCAGAGAGCAGACCGTGGCCGGGACCAACTACTTTTTCGACGTAGAG
ATTGGCCGAACCACATGTACCAAGTCCCAGCCCAATTTGGACACCTGTCCCTTCCGTGAA
CAGCCAGAACTGCAGAAGAAACAGTTCTGCTCTTTCCAAATCTACGAAGTTCCCTGGGAG
GACAGAATGTCCCTGGTGAAATCCAGGTGCCAGAAAGCCTAG
>SaimiriboliviensisCST4
ATGGCCCGGCTGCTGTGCCTCCCGCTGCTTCTGCTGGCC------------TCCCTGTCT
GTGGCCCTGGCGGCG---------AGGGAGGACAGG------------ATACTTCCGAGT
CCGGAGGAGGAGGATAGGATACTTTTGAGCCCCCAGGAGCAGAATAAGAATTTTGTGGGT
GGCATCCATGATGCAGACCTCAATGATGAGTGGGTACAGCGTGCCCTTCGCTTCGCCATC
AGCGAGTACAATGAGGCC---ACCAATGATGCATACTACAGACGCCCACTTCGGACGCTG
---------CGAGCCAGAGAGCAGAGCGTGGGCGAGGTGAACTACTTCTTTGATAGGAAG
ATCAGCCTAACCACATGCACTAAGTCCCAGCCAGATGTGGACAATTGTCTCTTCAGTGAC
CAGTCATAACTGAAGGAGAAACAGTTCTGCTCTTTCCAGATCTACAGAGTTCCCTGGGAG
GACAGGATGTCCCTGGTGAAATCCAGGTGTCAGAAAGCCTAG
>CricetulusgriseusCST3like
ATGGCCAGCCTGCGGAGCCCCTCACTGCCCCTGTTGGCTTCTCTA---GCCCTGACATTC
ATCCTAGCTGTGGGCCCTGTAACCAGTACTAATGCTGAAGATGAGCAGGTGGCGGTGGGT
AGAGTGGAGCCAGCTGACCCG---------------------------------------
---------------------AATGATAAGGAGGTGCAGAAAGCAGTGAAATTTGCTGTC
AAAACCTACAATGACATG---AACAATGACCTGTACATTAGCAGGCCAATACGGGTGATG
---------AGCGCCAGTCAGCAGGTTGTGGCTGGGAAGAACTTCTACCTGAAAATAGAG
TTAGGCCGAACCACATGTTCCAAAAGCCAGTCTGATTTGAGTGACTGTCCCTTCTATGAA
CAGCCAGATCAGCAGATGAGAGTTATCTGCAATTTCCAGATCTACAGTGTGTCCTGGGAG
AACAAGATGTCCGTAACAAACTTTAATTGTCCCAGAGCCTGA
>RattusnorvegicusCST5
ATGGCAAGTTTGCTGAGCCCCTCGCTACCCCTGTTGGCTGCTCTG---GCACTCACACTG
GCCCTGACTGTGAACCCTGCAGCCAGTACTAATGCTAAAGGCAAGCAGGTGGCAGTGGGT
GGAGTAGAGCCCGCTGACCCG---------------------------------------
---------------------AATGATAAGGAGGTGCAGAAAGTGATCAACTTTGCTGTT
AAAACCTACAATGATATG---AACAATGACCTGTACCTTAGCAGGCCAATACGAGTGATG
---------AGCGCCAGCCAGCAGGTTGTGTCTGGGAAGAACTTTTACTTGAAAATTGAG
CTAGGCCAAACCATGTGTACCAAAGCCCAGTCTGATTTGGCTGATTGTCCCTTCAATGAA
CAGCCAGATCAACAGAAGAGGGCCGTCTGTAATTTCCAGATCAATGTTGAACCTTGGCTG
AACAAGATATCCCTGACAAACTTCAAATGTTACAATGTCTGA
>RattusnorvegicusCST4
ATGGCCTACCTGCTCCATGCTCAACTATTTCTACTGACT------------ACCTTTATA
TTAGTTTTGAACATGAGACTTTGTCCTGTTCTAGGT------------CACTTTCTGGGT
GGCATAGAGAAGTCTAGCATG---------------------------------------
---------------------GAGGAGGAAGGAGCCTCAGAAGCATTGAACTATGCTGTC
AATGAGTATAATGAAAAG---AACAGTGACTTGTACCTGAGCCGTGTGGTGGAAGTGAAG
---------GATGTCCAAAAGCAGGTGGTGGCTGGAACCAAATTTTTCTTTGATGTGATT
CTAGGCAAAACAATATGTTTGAAGACACAGGGTGACTTGACCAACTGTCCCTTAAATGAA
GAGGCTGATCAGCAGGAGCATGAATTCTGCTCTTTCGTGGTTCATGATATCCCATGGGAG
AATTATATTGTCTTGCTGAGCTCCAGCTGTCATAGTATATGA
>RattusnorvegicusCSTSlike1
ATGGCCTGCCTGCTCTACACTCAACTGTTTTTGCTGAAC------------ACCTTCATA
TTATTTCTGAACCTCAGCCTTAATCCTGTACTAGGT------------CAGATTCTGGCT
GGCATAGAGAAATCTATTATT---------------------------------------
---------------------GAAGAAGAAGGGGCCCTAGAAGCACTGAACTTTGCTGTC
AGTGAGTACAATGAAAAC---AACAGTGACTTGTATCTAAGTCGTGTGGTGGAAGTGAAG
ACAGTGAAGACAGTCCAACAGCAGATAGAGGCTGGAAAGACCTTGTTATTTGATGTGATC
TTAGGCAAAACAGCATGTTTGAAGACCCAGGATGACTTGAGCGACTGTCCCTTAAATGAA
CCGACTGATCTGCAAGAGCGTGAATTTTGCTCTTTTGAGGTCCATTTACCTGACTGGGCT
AATGCTATAAACCTGCTGAGCTCCATCTGTAACAGAATCTAA
>RattusnorvegicusCSTSlike2
ATGGCCTACTTGCTCCATGCTCGACTGTTTCTCCTGACC------------ACCTTCATG
CTAGTTCTGAAACTGTGCACTTACCCTGTGCTAGGT------------CACATTCTGGGT
GGCATAGAGAAATCTAGCATG---------------------------------------
---------------------GAAGACGAAGGGGCCAGAGAATCACTGAACTTTGCTGTC
AGTCAGTACAATGAAAAC---AACAGTGACTTGTACCTGAGCCGTGTGTTGGAAGTGAAG
---------AATGTCCAAAAGCAGGTGGTGGCTGGAACCAAATTTTTGTTTGATGTGATC
CTAGTCAAAACAAACTGTTTGAAGAGCCAGAATGACTTGACCAACTGTCCTGCAAAGGAC
CAGGATGGACAGCAGGAGCAGGAATTCTGCTCATTTGAGGTATATGACGCCCCCTGGGAG
AATGATATGGCCTTGATAAGCTCCAGCTGTCACAATATATAA
